# Supplementary material for: Does Reproductive Success in Natural and Anthropogenic Populations of Generalist Epipactis helleborine Depend on Flower Morphology and Nectar Composition?
Source: Int J Mol Sci. 2023 Feb 21;24(5):4276. doi: 10.3390/ijms24054276 (PMC10001846; doi:10.3390/ijms24054276)
Supplement: Supplementary file 1 [file ijms-24-04276-s001.zip]

Archive with 1 entries (1 files):
- ijms-2201102-supplementary.pdf
